# Supplementary material for: Phenotyping Mediterranean Durum Wheat Landraces for Resistance to Zymoseptoria tritici in Tunisia
Source: Genes (Basel). 2022 Feb 16;13(2):355. doi: 10.3390/genes13020355 (PMC8872163; doi:10.3390/genes13020355)
Supplement: Supplementary file 1 [file genes-13-00355-s001.zip]

Archive with 1 entries (1 files):
- genes-1540703-supplementary.pdf
